# Supplementary material for: Uncovering the Novel QTLs and Candidate Genes of Salt Tolerance in Rice with Linkage Mapping, RTM-GWAS, and RNA-seq
Source: Rice (N Y). 2021 Nov 14;14:93. doi: 10.1186/s12284-021-00535-3 (PMC8590990; doi:10.1186/s12284-021-00535-3)
Supplement: Supplementary file 2 — Additional file 2. Table S1. Meta-QTLs used in this study. [file 12284_2021_535_MOESM2_ESM.xlsx]

## Sheet: Sheet1
QTL	Chromosome	Start of Chromosome	End of Chromosome
MQTL-1.1	Chr1	3324454	4803784
MQTL-1.2	Chr1	11584001	12684523
MQTL-1.3	Chr1	20935855	21995811
MQTL-1.4	Chr1	38439184	38986771
MQTL-10.1	Chr10	17842706	18376117
MQTL-10.2	Chr10	19150774	20304512
MQTL-10.3	Chr10	21192090	21836293
MQTL-11.1	Chr11	1463389	3045498
MQTL-11.2	Chr11	8086411	9986105
MQTL-11.3	Chr11	26671791	28788249
MQTL-12.3	Chr12	22027824	23573250
MQTL-2.1	Chr2	2849327	3863915
MQTL-2.2	Chr2	17846274	18535804
MQTL-2.3	Chr2	20977476	22400887
MQTL-2.4	Chr2	26242374	26971253
MQTL-3.1	Chr3	2454166	6004618
MQTL-3.2	Chr3	11618798	12902252
MQTL-3.3	Chr3	28212598	30394047
MQTL-3.4	Chr3	30422163	31753566
MQTL-4.1	Chr4	954021	6314764
MQTL-4.2	Chr4	13084092	15914409
MQTL-4.3	Chr4	25477907	29246270
MQTL-4.4	Chr4	33894240	34295297
MQTL-5.1	Chr5	463830	568202
MQTL-5.2	Chr5	5266949	6883664
MQTL-5.3	Chr5	19653703	21454335
MQTL-5.4	Chr5	22802523	25971038
MQTL-6.1	Chr6	2041030	5906408
MQTL-6.2	Chr6	11768248	12494214
MQTL-6.3	Chr6	23738029	24522597
MQTL-6.4	Chr6	29163762	30381408
MQTL-7.1	Chr7	8133395	15410970
MQTL-7.2	Chr7	17450492	19358171
MQTL-7.3	Chr7	24988890	25473814
MQTL-7.4	Chr7	27891580	28670229
MQTL-8.1	Chr8	1199960	3158019
MQTL-8.4	Chr8	26088104	26973079
MQTL-9.1	Chr9	5308628	10470727
MQTL-9.2	Chr9	16936206	21004085
MQTL-9.3	Chr9	19180541	20547983
MQTL-9.4	Chr9	21707164	22605822
