# Supplementary material for: Uncovering the Novel QTLs and Candidate Genes of Salt Tolerance in Rice with Linkage Mapping, RTM-GWAS, and RNA-seq
Source: Rice (N Y). 2021 Nov 14;14:93. doi: 10.1186/s12284-021-00535-3 (PMC8590990; doi:10.1186/s12284-021-00535-3)
Supplement: Supplementary file 3 — Additional file 3. Table S2. Known genes used in this study. [file 12284_2021_535_MOESM3_ESM.xlsx]

## Sheet: Sheet4
Classification	Relevant genes	IRGSP 1.0 ID	MSU 7.0 ID
Developmental adjustment	OsCFM2	Os04g0464800	LOC_Os04g39060
Developmental adjustment	OsHAL3	Os06g0199500	LOC_Os06g09910
Developmental adjustment	OsiSAP8	Os06g0612800	LOC_Os06g41010
Developmental adjustment	OsAHL1	Os11g0149100	LOC_Os11g05160
Hormonal regulation	GW5L	Os01g0190500	LOC_Os01g09470
Hormonal regulation	OsCKX2	Os01g0197700	LOC_Os01g10110
Hormonal regulation	OsBZ8/OsbZIP05	Os01g0658900	LOC_Os01g46970
Hormonal regulation	BG3	Os01g0680200	LOC_Os01g48800
Hormonal regulation	OsERF922	Os01g0752500	LOC_Os01g54890
Hormonal regulation	OsABI5/OsbZIP10	Os01g0859300	LOC_Os01g64000
Hormonal regulation	OsABF1/OsbZIP12	Os01g0867300	LOC_Os01g64730
Hormonal regulation	OsEREBP2	Os01g0868000	LOC_Os01g64790
Hormonal regulation	OsMYB48	Os01g0975300	LOC_Os01g74410
Hormonal regulation	ZFP185	Os02g0195600	LOC_Os02g10200
Hormonal regulation	SIT1	Os02g0640500	LOC_Os02g42780
Hormonal regulation	OsBIERF3	Os02g0654700	LOC_Os02g43790
Hormonal regulation	OsbZIP23	Os02g0766700	LOC_Os02g52780
Hormonal regulation	OsEREBP1	Os02g0782700	LOC_Os02g54160
Hormonal regulation	ONAC022	Os03g0133000	LOC_Os03g04070
Hormonal regulation	OsAP23	Os03g0150200	LOC_Os03g05590
Hormonal regulation	OsJAZ9	Os03g0180800	LOC_Os03g08310
Hormonal regulation	MHZ6/OsEIL1	Os03g0324300	LOC_Os03g20790
Hormonal regulation	SLR1	Os03g0707600	LOC_Os03g49990
Hormonal regulation	OsDOF15	Os03g0764900	LOC_Os03g55610
Hormonal regulation	SNAC1	Os03g0815100	LOC_Os03g60080
Hormonal regulation	OsAFB2	Os04g0395600	LOC_Os04g32460
Hormonal regulation	OsNAC2	Os04g0460600	LOC_Os04g38720
Hormonal regulation	Oshox22	Os04g0541700	LOC_Os04g45810
Hormonal regulation	OsAGO2	Os04g0615700	LOC_Os04g52540
Hormonal regulation	OsTIR1	Os05g0150500	LOC_Os05g05800
Hormonal regulation	GSK2	Os05g0207500	LOC_Os05g11730
Hormonal regulation	OsCYP51G3	Os05g0211100	LOC_Os05g12040
Hormonal regulation	OsPYL/RCAR5	Os05g0213500	LOC_Os05g12260
Hormonal regulation	OsWRKY45	Os05g0322900	LOC_Os05g25770
Hormonal regulation	OsRR22	Os06g0183100	LOC_Os06g08440
Hormonal regulation	OsABF2/OsbZIP46	Os06g0211200	LOC_Os06g10880
Hormonal regulation	OsGA2ox5	Os07g0103500	LOC_Os07g01340
Hormonal regulation	OsEIN2	Os07g0155600	LOC_Os07g06130
Hormonal regulation	OsRHP1	Os08g0492500	LOC_Os08g38460
Hormonal regulation	OsAHP1	Os08g0557700	LOC_Os08g44350
Hormonal regulation	OsPP108	Os09g0325700	LOC_Os09g15670
Hormonal regulation	OsJAZ8	Os09g0439200	LOC_Os09g26780
Hormonal regulation	OsAHP2	Os09g0567400	LOC_Os09g39400
Hormonal regulation	OsRR9	Os11g0143300	LOC_Os11g04720
Hormonal regulation	RBG1	Os11g0497350	LOC_Os11g30430
Hormonal regulation	OsRR10	Os12g0139400	LOC_Os12g04500
Hormonal regulation	CYP94C2b	Os12g0150200	LOC_Os12g05440
Hormonal regulation	RSOsPR10	Os12g0555000	LOC_Os12g36830
Hormonal regulation	OsMYB91	Os12g0572000	LOC_Os12g38400
ionic homeostasis	OsKAT2	Os01g0210700	LOC_Os01g11250
ionic homeostasis	SKC1/OsHKT1;5/OsHKT8	Os01g0307500	LOC_Os01g20160
ionic homeostasis	OsHKT2;3/OsHKT3	Os01g0532600	LOC_Os01g34850
ionic homeostasis	OsARP/OsCTP	Os01g0616900	LOC_Os01g43020
ionic homeostasis	OsKAT1	Os01g0756700	LOC_Os01g55200
ionic homeostasis	OsSAPK4	Os01g0869900	LOC_Os01g64970
ionic homeostasis	OsCLC1	Os01g0876100	LOC_Os01g65500
ionic homeostasis	OsHAK5	Os01g0930400	LOC_Os01g70490
ionic homeostasis	OsMAPK33	Os02g0148100	LOC_Os02g05480
ionic homeostasis	OsCLC-2	Os02g0558100	LOC_Os02g35190
ionic homeostasis	OsHAK21/qSE3	Os03g0576200	LOC_Os03g37930
ionic homeostasis	OsHKT1;1	Os04g0607500	LOC_Os04g51820
ionic homeostasis	OsHKT1;4/OsHKT7	Os04g0607600	LOC_Os04g51830
ionic homeostasis	OsNHX3	Os05g0148600	LOC_Os05g05590
ionic homeostasis	OsSOS3/OsCBL4	Os05g0534400	LOC_Os05g45810
ionic homeostasis	OsSOS2/OsCIPK24	Os06g0606000	LOC_Os06g40370
ionic homeostasis	OsVP1	Os06g0644200	LOC_Os06g43660
ionic homeostasis	OsHKT2;1	Os06g0701700	LOC_Os06g48810
ionic homeostasis	OsNHX1	Os07g0666900	LOC_Os07g47100
ionic homeostasis	OsNHX5	Os09g0286400	LOC_Os09g11450
ionic homeostasis	OsMYBc	Os09g0299200	LOC_Os09g12770
ionic homeostasis	OsNHX2	Os11g0648000	LOC_Os11g42790
ionic homeostasis	OsSOS1	Os12g0641100	LOC_Os12g44360
ionic homeostasis; Hormonal regulation	OsbZIP71	Os09g0306400	LOC_Os09g13570
ionic homeostasis; osmotic adjustment	OsNF-YC13	Os01g0183400	LOC_Os01g08790
Nutrient imbalance	OsMGT1	Os01g0869200	LOC_Os01g64890
Nutrient imbalance	OsMADS27	Os02g0579600	LOC_Os02g36924
Nutrient imbalance	OsAMTR1	Os05g0475400	LOC_Os05g39770
osmotic adjustment	OsCOIN	Os01g0104100	LOC_Os01g01420
osmotic adjustment	SALP1	Os01g0644200	LOC_Os01g45659
osmotic adjustment	OsTPS2	Os01g0749400	LOC_Os01g54560
osmotic adjustment	OsP5CR	Os01g0948400	LOC_Os01g71990
osmotic adjustment	OsGMST1	Os02g0274900	LOC_Os02g17500
osmotic adjustment	OsSWEET15	Os02g0513100	LOC_Os02g30910
osmotic adjustment	OsTPS5	Os02g0790500	LOC_Os02g54820
osmotic adjustment	OsTPS4	Os03g0224300	LOC_Os03g12360
osmotic adjustment	OsLEA3-2	Os03g0322900	LOC_Os03g20680
osmotic adjustment	OsEm1	Os05g0349800	LOC_Os05g28210
osmotic adjustment	OsP5CS1	Os05g0455500	LOC_Os05g38150
osmotic adjustment	OsLEA5	Os05g0584200	LOC_Os05g50710
osmotic adjustment	OsLEA4	Os06g0110200	LOC_Os06g02040
osmotic adjustment	OsCMO	Os06g0698785	LOC_Os06g48510
osmotic adjustment	OsBADH1	Os07g0689150	LOC_Os07g48950
osmotic adjustment	OsTPS1	Os08g0445700	LOC_Os08g34580
osmotic adjustment	OsTPS9	Os09g0427800	LOC_Os09g25890
osmotic adjustment	OsNAC5	Os11g0184900	LOC_Os11g08210
osmotic adjustment	OsSWEET13	Os12g0476200	LOC_Os12g29220
osmotic adjustment	ZFP252	Os12g0583700	LOC_Os12g39400
ROS scavenging	OsHBP1b/OsbZIP3	Os01g0279900	LOC_Os01g17260
ROS scavenging	OsGST4	Os01g0353400	LOC_Os01g25100
ROS scavenging	OsRbohA	Os01g0734200	LOC_Os01g53294
ROS scavenging	ZFP179	Os01g0839100	LOC_Os01g62190
ROS scavenging	OsVTC1-1	Os01g0847200	LOC_Os01g62840
ROS scavenging	OsCPK4	Os02g0126400	LOC_Os02g03410
ROS scavenging	OsGRX8	Os02g0512400	LOC_Os02g30850
ROS scavenging	OsAPx8	Os02g0553200	LOC_Os02g34810
ROS scavenging	OsDHODH1	Os02g0736400	LOC_Os02g50350
ROS scavenging	OsGR2	Os02g0813500	LOC_Os02g56850
ROS scavenging	OsAPXa	Os03g0285700	LOC_Os03g17690
ROS scavenging	OsGLYII-2	Os03g0332400	LOC_Os03g21460
ROS scavenging	GSA1	Os03g0757500	LOC_Os03g55040
ROS scavenging	DST	Os03g0786400	LOC_Os03g57240
ROS scavenging	ZFP182	Os03g0820300	LOC_Os03g60560
ROS scavenging	OsAPX7	Os12g0178100	LOC_Os04g35520
ROS scavenging	OsGPX1	Os04g0556300	LOC_Os04g46960
ROS scavenging	OsCPK12	Os04g0560600	LOC_Os04g47300
ROS scavenging	OsDHAR	Os05g0116100	LOC_Os05g02530
ROS scavenging	OsSIK1	Os06g0130100	LOC_Os06g03970
ROS scavenging	OsAPX2	Os07g0694700	LOC_Os07g49400
ROS scavenging	OsRbohE	Os08g0453766	LOC_Os08g35210
ROS scavenging	OsCu/Zn-SOD	Os08g0561700	LOC_Os08g44770
ROS scavenging	OsRbohB	Os09g0438000	LOC_Os09g26660
ROS scavenging	OsGR3	Os10g0415300	LOC_Os10g28000
ROS scavenging	DCA1	Os10g0456800	LOC_Os10g31850
ROS scavenging	OsMyb6	Os12g0125000	LOC_Os12g03150
ROS scavenging	OsMyb2	Os12g0175400	LOC_Os12g07640
ROS scavenging	OsZFP213	Os12g0617000	LOC_Os12g42250
ROS scavenging; Hormonal regulation	OsMADS25	Os04g0304400	LOC_Os04g23910
Salt stress signaling	OsMSR2	Os01g0955100	LOC_Os01g72530
Salt stress signaling	OsCBL8	Os02g0291400	LOC_Os02g18930
Salt stress signaling	OsCPK7	Os03g0128700	LOC_Os03g03660
Salt stress signaling	OsCam1-1	Os03g0319300	LOC_Os03g20370
Salt stress signaling	OsCCD1	Os06g0683400	LOC_Os06g46950
