# Supplementary material for: Uncovering the Novel QTLs and Candidate Genes of Salt Tolerance in Rice with Linkage Mapping, RTM-GWAS, and RNA-seq
Source: Rice (N Y). 2021 Nov 14;14:93. doi: 10.1186/s12284-021-00535-3 (PMC8590990; doi:10.1186/s12284-021-00535-3)
Supplement: Supplementary file 4 — Additional file 4. Table S3. Primers of DEGs were used in this study. [file 12284_2021_535_MOESM4_ESM.xlsx]

## Sheet: Sheet1
Primers	Seqeunce
LOC_Os03g30250-F	GCACGCCTTCTCATTCAA
LOC_Os03g30250-R	AGCGGATCATACGCCACT
LOC_Os03g30290-F	TGTTACTCATGCTTGCTCGC
LOC_Os03g30290-R	TTGCGGCCAAGAAATAGTGG
LOC_Os08g42720-F	GAGACAGCCCCTCACGATAA
LOC_Os08g42720-R	ATAAGTCCAGCCACGCAAAC
LOC_Os05g14880-F	CCAACCGCTCCCCGCTCG
LOC_Os05g14880-R	CGGGGAGGAGGAAGCGGC
LOC_Os06g01250-F	CTTGTTGCCTTGCTCGTGACCG
LOC_Os06g01250-R	ATGAGGTGGAGGTGGCCGATG
LOC_Os06g37300-F	CGCAATCAGCGACTACGGTG
LOC_Os06g37300-R	GTAAACATCCCTGAAGTTCAGAGGG
(actin)UBI-F	ACCACTTCGACCGCCACTACT
(actin)UBI-R	ACGCCTAAGCCTGCTGGTT
