# Supplementary material for: Uncovering the Novel QTLs and Candidate Genes of Salt Tolerance in Rice with Linkage Mapping, RTM-GWAS, and RNA-seq
Source: Rice (N Y). 2021 Nov 14;14:93. doi: 10.1186/s12284-021-00535-3 (PMC8590990; doi:10.1186/s12284-021-00535-3)
Supplement: Supplementary file 5 — Additional file 5. Table S4. QTLs from R/qtl analysis. [file 12284_2021_535_MOESM5_ESM.xlsx]

## Sheet: Sheet1
QTL	Chr	Markers	Size of QTL	Pos	Lod	PEV（%）	Additive
qST-5.1	Chr5	Block142658-Block142678	0.28	8263301-8540272	4.07	11.05	0.11
qST-6.1	Chr6	Block150997-Block151033	0.2	7321-203553	3.24	8.9	-0.07
