# Supplementary material for: Uncovering the Novel QTLs and Candidate Genes of Salt Tolerance in Rice with Linkage Mapping, RTM-GWAS, and RNA-seq
Source: Rice (N Y). 2021 Nov 14;14:93. doi: 10.1186/s12284-021-00535-3 (PMC8590990; doi:10.1186/s12284-021-00535-3)
Supplement: Supplementary file 6 — Additional file 6. Table S5. Known genes in Meta-QTLs. [file 12284_2021_535_MOESM6_ESM.xlsx]

## Sheet: KnowngenesinMetaQTLs
QTL	Chromosome	Known genes	Start of Chromosome	End of Chromosome
MQTL-1.1	Chr1	OsNF-YC13	4415416	4416132
MQTL-2.2	Chr2	OsGRX8	18414297	18415361
MQTL-2.2	Chr2	OsSWEET15	18454404	18457136
MQTL-2.3	Chr2	OsCLC-2	21150702	21161370
MQTL-2.3	Chr2	OsMADS27	22294657	22301808
MQTL-2.4	Chr2	OsBIERF3	26422182	26423485
MQTL-3.1	Chr3	OsAP23	2800290	2800924
MQTL-3.1	Chr3	OsJAZ9	4232001	4233042
MQTL-3.2	Chr3	OsLEA3-2	11699262	11700672
MQTL-3.2	Chr3	MHZ6/OsEIL1	11776086	11778008
MQTL-3.2	Chr3	OsGLYII-2	12263449	12266483
MQTL-3.3	Chr3	SLR1	28512625	28515179
MQTL-3.4	Chr3	GSA1	31298866	31301009
MQTL-3.4	Chr3	OsDOF15	31662275	31663961
MQTL-4.2	Chr4	OsMADS25	13672710	13675884
MQTL-4.3	Chr4	Oshox22	27124166	27125512
MQTL-4.3	Chr4	OsGPX1	27838693	27840786
MQTL-4.3	Chr4	OsCPK12	28079505	28082320
MQTL-5.2	Chr5	GSK2	6657481	6661493
MQTL-5.2	Chr5	OsCYP51G3	6882663	6884876
MQTL-5.4	Chr5	OsAMTR1	23355342	23360051
MQTL-6.1	Chr6	OsRR22	4137248	4142663
MQTL-6.1	Chr6	OsHAL3	5054303	5056846
MQTL-6.1	Chr6	OsABF2/OsbZIP46	5677080	5682126
MQTL-6.3	Chr6	OsSOS2/OsCIPK24	24038926	24044791
MQTL-6.3	Chr6	OsiSAP8	24491979	24494238
MQTL-6.4	Chr6	OsCMO	29347847	29352146
MQTL-6.4	Chr6	OsHKT2;1	29538934	29541219
MQTL-7.4	Chr7	OsNHX1	28164412	28169335
MQTL-9.1	Chr9	OsNHX5	6373268	6383644
MQTL-9.1	Chr9	OsMYBc	7329540	7333290
MQTL-9.1	Chr9	OsbZIP71	7871403	7873655
MQTL-9.1	Chr9	OsPP108	9567471	9568905
MQTL-11.1	Chr11	OsRR9	2013371	2015405
MQTL-11.1	Chr11	OsAHL1	2271006	2274083
MQTL-12.3	Chr12	RSOsPR10	22580778	22581972
MQTL-12.3	Chr12	OsMYB91	23554928	23560551
