# Supplementary material for: Uncovering the Novel QTLs and Candidate Genes of Salt Tolerance in Rice with Linkage Mapping, RTM-GWAS, and RNA-seq
Source: Rice (N Y). 2021 Nov 14;14:93. doi: 10.1186/s12284-021-00535-3 (PMC8590990; doi:10.1186/s12284-021-00535-3)
Supplement: Supplementary file 7 — Additional file 7. Table S6. Known genes and their homologous genes in our identified QTLs [file 12284_2021_535_MOESM7_ESM.xlsx]

## Sheet: out
Genes in our QTLs	Chromosome	Start of Chromosome	End of Chromosome	Known genes (Query)
OsCPK12	Chr4	28079505	28082320	OsCam1-1;;OsCPK4;OsCPK7;OsSAPK4;OsSOS2/OsCIPK24
LOC_Os04g47770	Chr4	28336572	28338358	GSA1
LOC_Os04g57720	Chr4	34375978	34377357	OsRR10;OsRR9
LOC_Os04g57430	Chr4	34171618	34173061	OsSIK1
LOC_Os04g47720	Chr4	28315067	28316878	GSA1
LOC_Os04g57630	Chr4	34298775	34302683	OsSIK1;SIT1
LOC_Os08g42840	Chr8	27086410	27089863	OsSIK1
LOC_Os04g57660	Chr4	34329717	34332205	OsSIK1
LOC_Os08g42580	Chr8	26908834	26913629	OsSIK1;SIT1
LOC_Os08g42750	Chr8	27054201	27059375	OsCPK12;OsCPK4;OsCPK7;OsSAPK4;OsSOS2/OsCIPK24
LOC_Os04g47620	Chr4	28262748	28265746	OsSIK1;SIT1
