# Supplementary material for: Uncovering the Novel QTLs and Candidate Genes of Salt Tolerance in Rice with Linkage Mapping, RTM-GWAS, and RNA-seq
Source: Rice (N Y). 2021 Nov 14;14:93. doi: 10.1186/s12284-021-00535-3 (PMC8590990; doi:10.1186/s12284-021-00535-3)
Supplement: Supplementary file 8 — Additional file 8. Table S7. Genes in our QTLs. [file 12284_2021_535_MOESM8_ESM.xlsx]

## Sheet: Sheet1
QTLs	Chromosome	GeneIDs in MSU 7.0	Start of Chr	End of Chr
qST-3.1	Chr3	LOC_Os03g29830	16999140	17002312
qST-3.1	Chr3	LOC_Os03g29850	17007955	17011263
qST-3.1	Chr3	LOC_Os03g29864	17014398	17022572
qST-3.1	Chr3	LOC_Os03g29880	17024727	17029707
qST-3.1	Chr3	LOC_Os03g29900	17031915	17035226
qST-3.1	Chr3	LOC_Os03g29910	17039298	17044124
qST-3.1	Chr3	LOC_Os03g29920	17046919	17049240
qST-3.1	Chr3	LOC_Os03g29930	17053185	17054296
qST-3.1	Chr3	LOC_Os03g29940	17060068	17066694
qST-3.1	Chr3	LOC_Os03g29950	17067788	17072249
qST-3.1	Chr3	LOC_Os03g29960	17077854	17084040
qST-3.1	Chr3	LOC_Os03g29970	17085388	17087382
qST-3.1	Chr3	LOC_Os03g29980	17092120	17096270
qST-3.1	Chr3	LOC_Os03g29990	17104259	17106268
qST-3.1	Chr3	LOC_Os03g30000	17109125	17113771
qST-3.1	Chr3	LOC_Os03g30010	17119402	17121392
qST-3.1	Chr3	LOC_Os03g30020	17126426	17127186
qST-3.1	Chr3	LOC_Os03g30030	17134226	17135887
qST-3.1	Chr3	LOC_Os03g30040	17137807	17138638
qST-3.1	Chr3	LOC_Os03g30050	17140991	17141764
qST-3.1	Chr3	LOC_Os03g30060	17142985	17144403
qST-3.1	Chr3	LOC_Os03g30070	17147352	17150684
qST-3.1	Chr3	LOC_Os03g30080	17152268	17157084
qST-3.1	Chr3	LOC_Os03g30084	17159503	17160204
qST-3.1	Chr3	LOC_Os03g30088	17161963	17165174
qST-3.1	Chr3	LOC_Os03g30092	17172464	17174192
qST-3.1	Chr3	LOC_Os03g30100	17178916	17181431
qST-3.1	Chr3	LOC_Os03g30110	17181659	17188267
qST-3.1	Chr3	LOC_Os03g30120	17197436	17198326
qST-3.1	Chr3	LOC_Os03g30130	17207293	17210591
qST-3.1	Chr3	LOC_Os03g30150	17213527	17215681
qST-3.1	Chr3	LOC_Os03g30160	17216648	17217541
qST-3.1	Chr3	LOC_Os03g30170	17219392	17222066
qST-3.1	Chr3	LOC_Os03g30180	17222559	17224867
qST-3.1	Chr3	LOC_Os03g30190	17225373	17228482
qST-3.1	Chr3	LOC_Os03g30200	17236581	17241081
qST-3.1	Chr3	LOC_Os03g30220	17248317	17249567
qST-3.1	Chr3	LOC_Os03g30230	17253538	17254101
qST-3.1	Chr3	LOC_Os03g30240	17258661	17259119
qST-3.1	Chr3	LOC_Os03g30250	17260196	17262960
qST-3.1	Chr3	LOC_Os03g30260	17261821	17266546
qST-3.1	Chr3	LOC_Os03g30264	17271342	17271992
qST-3.1	Chr3	LOC_Os03g30270	17275985	17278052
qST-3.1	Chr3	LOC_Os03g30280	17278605	17279221
qST-3.1	Chr3	LOC_Os03g30290	17285861	17287294
qST-3.1	Chr3	LOC_Os03g30300	17288029	17293126
qST-3.1	Chr3	LOC_Os03g30320	17296803	17299470
qST-3.1	Chr3	LOC_Os03g30334	17304316	17305926
qST-4.1	Chr4	LOC_Os04g47290	28075558	28081240
qST-4.1	Chr4	LOC_Os04g47300	28079505	28082320
qST-4.1	Chr4	LOC_Os04g47310	28084185	28085850
qST-4.1	Chr4	LOC_Os04g47320	28091139	28095005
qST-4.1	Chr4	LOC_Os04g47330	28096279	28097630
qST-4.1	Chr4	LOC_Os04g47350	28105716	28107735
qST-4.1	Chr4	LOC_Os04g47360	28108757	28113606
qST-4.1	Chr4	LOC_Os04g47370	28114866	28117522
qST-4.1	Chr4	LOC_Os04g47380	28117978	28122646
qST-4.1	Chr4	LOC_Os04g47390	28123630	28125095
qST-4.1	Chr4	LOC_Os04g47400	28126890	28130289
qST-4.1	Chr4	LOC_Os04g47410	28131106	28136785
qST-4.1	Chr4	LOC_Os04g47420	28137733	28139905
qST-4.1	Chr4	LOC_Os04g47430	28143006	28144300
qST-4.1	Chr4	LOC_Os04g47440	28144955	28145523
qST-4.1	Chr4	LOC_Os04g47450	28156070	28157125
qST-4.1	Chr4	LOC_Os04g47460	28164376	28165142
qST-4.1	Chr4	LOC_Os04g47470	28166585	28167068
qST-4.1	Chr4	LOC_Os04g47480	28170285	28174275
qST-4.1	Chr4	LOC_Os04g47490	28177346	28177772
qST-4.1	Chr4	LOC_Os04g47500	28178730	28180009
qST-4.1	Chr4	LOC_Os04g47510	28180691	28181047
qST-4.1	Chr4	LOC_Os04g47520	28181225	28185366
qST-4.1	Chr4	LOC_Os04g47530	28192112	28196154
qST-4.1	Chr4	LOC_Os04g47550	28197590	28200106
qST-4.1	Chr4	LOC_Os04g47555	28201348	28202402
qST-4.1	Chr4	LOC_Os04g47560	28204589	28210976
qST-4.1	Chr4	LOC_Os04g47570	28213207	28218208
qST-4.1	Chr4	LOC_Os04g47580	28218714	28221677
qST-4.1	Chr4	LOC_Os04g47590	28224498	28240823
qST-4.1	Chr4	LOC_Os04g47600	28245037	28249259
qST-4.1	Chr4	LOC_Os04g47610	28261090	28261464
qST-4.1	Chr4	LOC_Os04g47620	28262748	28265746
qST-4.1	Chr4	LOC_Os04g47630	28267526	28268016
qST-4.1	Chr4	LOC_Os04g47640	28273522	28275825
qST-4.1	Chr4	LOC_Os04g47650	28278496	28278919
qST-4.1	Chr4	LOC_Os04g47660	28280837	28282961
qST-4.1	Chr4	LOC_Os04g47670	28284070	28285205
qST-4.1	Chr4	LOC_Os04g47680	28290100	28292275
qST-4.1	Chr4	LOC_Os04g47690	28293183	28296148
qST-4.1	Chr4	LOC_Os04g47700	28296401	28305028
qST-4.1	Chr4	LOC_Os04g47710	28309379	28312438
qST-4.1	Chr4	LOC_Os04g47720	28315067	28316878
qST-4.1	Chr4	LOC_Os04g47730	28319233	28321723
qST-4.1	Chr4	LOC_Os04g47740	28323245	28329168
qST-4.1	Chr4	LOC_Os04g47750	28330494	28330968
qST-4.1	Chr4	LOC_Os04g47760	28331323	28333305
qST-4.1	Chr4	LOC_Os04g47770	28336572	28338358
qST-4.1	Chr4	LOC_Os04g47780	28341594	28343271
qST-4.1	Chr4	LOC_Os04g47790	28355509	28355766
qST-4.1	Chr4	LOC_Os04g47800	28359004	28364900
qST-4.1	Chr4	LOC_Os04g47810	28369366	28371848
qST-4.1	Chr4	LOC_Os04g47820	28376389	28376754
qST-4.1	Chr4	LOC_Os04g47830	28379668	28386850
qST-4.2	Chr4	LOC_Os04g57200	34080603	34081927
qST-4.2	Chr4	LOC_Os04g57210	34083436	34087586
qST-4.2	Chr4	LOC_Os04g57220	34087746	34090681
qST-4.2	Chr4	LOC_Os04g57230	34091609	34095419
qST-4.2	Chr4	LOC_Os04g57240	34095738	34096848
qST-4.2	Chr4	LOC_Os04g57250	34098831	34099457
qST-4.2	Chr4	LOC_Os04g57260	34100533	34102470
qST-4.2	Chr4	LOC_Os04g57270	34104678	34104884
qST-4.2	Chr4	LOC_Os04g57280	34106639	34107161
qST-4.2	Chr4	LOC_Os04g57290	34110319	34112206
qST-4.2	Chr4	LOC_Os04g57300	34114118	34116955
qST-4.2	Chr4	LOC_Os04g57310	34119501	34123601
qST-4.2	Chr4	LOC_Os04g57320	34122822	34125935
qST-4.2	Chr4	LOC_Os04g57330	34127975	34131164
qST-4.2	Chr4	LOC_Os04g57340	34133866	34134438
qST-4.2	Chr4	LOC_Os04g57350	34138226	34142151
qST-4.2	Chr4	LOC_Os04g57360	34142493	34145245
qST-4.2	Chr4	LOC_Os04g57370	34148081	34150717
qST-4.2	Chr4	LOC_Os04g57380	34150894	34152494
qST-4.2	Chr4	LOC_Os04g57390	34153188	34154953
qST-4.2	Chr4	LOC_Os04g57400	34155424	34158705
qST-4.2	Chr4	LOC_Os04g57410	34161729	34164361
qST-4.2	Chr4	LOC_Os04g57420	34166490	34169481
qST-4.2	Chr4	LOC_Os04g57430	34171618	34173061
qST-4.2	Chr4	LOC_Os04g57440	34172494	34176732
qST-4.2	Chr4	LOC_Os04g57450	34178789	34182384
qST-4.2	Chr4	LOC_Os04g57460	34182705	34188858
qST-4.2	Chr4	LOC_Os04g57470	34194866	34195624
qST-4.2	Chr4	LOC_Os04g57480	34201019	34205682
qST-4.2	Chr4	LOC_Os04g57490	34205994	34207906
qST-4.2	Chr4	LOC_Os04g57500	34209234	34211093
qST-4.2	Chr4	LOC_Os04g57510	34209652	34214800
qST-4.2	Chr4	LOC_Os04g57520	34215817	34222412
qST-4.2	Chr4	LOC_Os04g57530	34231186	34233373
qST-4.2	Chr4	LOC_Os04g57540	34236403	34238878
qST-4.2	Chr4	LOC_Os04g57550	34239804	34243195
qST-4.2	Chr4	LOC_Os04g57560	34244247	34248323
qST-4.2	Chr4	LOC_Os04g57570	34252410	34263401
qST-4.2	Chr4	LOC_Os04g57580	34264097	34265628
qST-4.2	Chr4	LOC_Os04g57590	34267734	34270848
qST-4.2	Chr4	LOC_Os04g57600	34272647	34276664
qST-4.2	Chr4	LOC_Os04g57610	34278412	34285869
qST-4.2	Chr4	LOC_Os04g57620	34292610	34296261
qST-4.2	Chr4	LOC_Os04g57630	34298775	34302683
qST-4.2	Chr4	LOC_Os04g57640	34314086	34320150
qST-4.2	Chr4	LOC_Os04g57650	34321350	34324747
qST-4.2	Chr4	LOC_Os04g57660	34329717	34332205
qST-4.2	Chr4	LOC_Os04g57670	34333463	34336668
qST-4.2	Chr4	LOC_Os04g57680	34338448	34341913
qST-4.2	Chr4	LOC_Os04g57690	34342546	34345662
qST-4.2	Chr4	LOC_Os04g57700	34346552	34352326
qST-4.2	Chr4	LOC_Os04g57710	34353975	34354451
qST-4.2	Chr4	LOC_Os04g57720	34375978	34377357
qST-4.2	Chr4	LOC_Os04g57730	34383659	34387897
qST-5.1.	Chr5	LOC_Os05g14660	8339243	8339677
qST-5.1.	Chr5	LOC_Os05g14670	8340511	8342135
qST-5.1.	Chr5	LOC_Os05g14690	8350266	8353183
qST-5.1.	Chr5	LOC_Os05g14700	8355485	8355760
qST-5.1.	Chr5	LOC_Os05g14710	8358467	8359090
qST-5.1.	Chr5	LOC_Os05g14720	8363607	8364467
qST-5.1.	Chr5	LOC_Os05g14730	8367351	8370337
qST-5.1.	Chr5	LOC_Os05g14740	8374796	8376859
qST-5.1.	Chr5	LOC_Os05g14750	8378906	8382425
qST-5.1.	Chr5	LOC_Os05g14760	8383052	8383402
qST-5.1.	Chr5	LOC_Os05g14770	8387065	8388453
qST-5.1.	Chr5	LOC_Os05g14780	8391920	8395436
qST-5.1.	Chr5	LOC_Os05g14790	8395928	8399830
qST-5.1.	Chr5	LOC_Os05g14800	8407317	8415980
qST-5.1.	Chr5	LOC_Os05g14810	8418034	8419930
qST-5.1.	Chr5	LOC_Os05g14820	8427409	8429407
qST-5.1.	Chr5	LOC_Os05g14830	8430534	8430970
qST-5.1.	Chr5	LOC_Os05g14840	8434088	8435313
qST-5.1.	Chr5	LOC_Os05g14850	8438460	8439475
qST-5.1.	Chr5	LOC_Os05g14860	8440434	8445724
qST-5.1.	Chr5	LOC_Os05g14870	8447620	8448139
qST-5.1.	Chr5	LOC_Os05g14880	8450507	8451797
qST-5.1.	Chr5	LOC_Os05g14890	8455576	8456970
qST-5.1.	Chr5	LOC_Os05g14900	8460494	8462445
qST-5.1.	Chr5	LOC_Os05g14920	8471991	8472623
qST-5.1.	Chr5	LOC_Os05g14930	8475403	8478102
qST-5.1.	Chr5	LOC_Os05g14940	8478838	8482807
qST-5.1.	Chr5	LOC_Os05g14950	8482415	8484093
qST-5.1.	Chr5	LOC_Os05g14960	8488169	8488733
qST-5.1.	Chr5	LOC_Os05g14970	8492065	8494942
qST-5.1.	Chr5	LOC_Os05g14980	8499893	8504665
qST-5.1.	Chr5	LOC_Os05g14990	8507184	8507390
qST-5.1.	Chr5	LOC_Os05g15000	8509025	8509519
qST-5.1.	Chr5	LOC_Os05g15020	8514474	8515022
qST-5.1.	Chr5	LOC_Os05g15030	8517153	8522260
qST-5.1.	Chr5	LOC_Os05g15040	8526403	8535211
qST-6.1.	Chr6	LOC_Os06g01240	161576	161995
qST-6.1.	Chr6	LOC_Os06g01250	163205	165539
qST-6.1.	Chr6	LOC_Os06g01260	167364	174331
qST-6.1.	Chr6	LOC_Os06g01270	178343	178580
qST-6.1.	Chr6	LOC_Os06g01280	180215	181423
qST-6.1.	Chr6	LOC_Os06g01290	182104	184623
qST-6.1.	Chr6	LOC_Os06g01304	185692	191452
qST-6.1.	Chr6	LOC_Os06g01320	195018	208583
qST-6.2	Chr6	LOC_Os06g37000	21818242	21823081
qST-6.2	Chr6	LOC_Os06g37010	21824375	21826735
qST-6.2	Chr6	LOC_Os06g37020	21841186	21842474
qST-6.2	Chr6	LOC_Os06g37030	21847364	21853015
qST-6.2	Chr6	LOC_Os06g37040	21862992	21869147
qST-6.2	Chr6	LOC_Os06g37050	21869780	21873022
qST-6.2	Chr6	LOC_Os06g37070	21883125	21884995
qST-6.2	Chr6	LOC_Os06g37080	21893247	21898264
qST-6.2	Chr6	LOC_Os06g37085	21898980	21902172
qST-6.2	Chr6	LOC_Os06g37090	21905675	21908902
qST-6.2	Chr6	LOC_Os06g37100	21909545	21915700
qST-6.2	Chr6	LOC_Os06g37120	21921488	21922891
qST-6.2	Chr6	LOC_Os06g37130	21931574	21931969
qST-6.2	Chr6	LOC_Os06g37140	21936885	21943005
qST-6.2	Chr6	LOC_Os06g37150	21951199	21956670
qST-6.2	Chr6	LOC_Os06g37160	21954466	21959757
qST-6.2	Chr6	LOC_Os06g37170	21961361	21961657
qST-6.2	Chr6	LOC_Os06g37180	21963107	21968776
qST-6.2	Chr6	LOC_Os06g37190	21976114	21976749
qST-6.2	Chr6	LOC_Os06g37200	21978308	21978640
qST-6.2	Chr6	LOC_Os06g37210	21981414	21981938
qST-6.2	Chr6	LOC_Os06g37224	21982654	21992533
qST-6.2	Chr6	LOC_Os06g37240	21996505	21997111
qST-6.2	Chr6	LOC_Os06g37250	21998610	21999644
qST-6.2	Chr6	LOC_Os06g37260	22000275	22002856
qST-6.2	Chr6	LOC_Os06g37270	22004130	22004503
qST-6.2	Chr6	LOC_Os06g37280	22009452	22010500
qST-6.2	Chr6	LOC_Os06g37290	22010560	22014885
qST-6.2	Chr6	LOC_Os06g37300	22020840	22028146
qST-6.2	Chr6	LOC_Os06g37310	22031568	22034702
qST-6.2	Chr6	LOC_Os06g37320	22038354	22041270
qST-6.2	Chr6	LOC_Os06g37330	22048646	22057757
qST-6.2	Chr6	LOC_Os06g37340	22066282	22072256
qST-6.2	Chr6	LOC_Os06g37364	22073883	22082490
qST-6.2	Chr6	LOC_Os06g37390	22098430	22098885
qST-6.2	Chr6	LOC_Os06g37400	22103576	22113815
qST-6.2	Chr6	LOC_Os06g37410	22119339	22123157
qST-6.2	Chr6	LOC_Os06g37420	22123242	22127368
qST-6.2	Chr6	LOC_Os06g37430	22129996	22134166
qST-6.2	Chr6	LOC_Os06g37440	22135546	22139442
qST-8.1	Chr8	LOC_Os08g42450	26820013	26822167
qST-8.1	Chr8	LOC_Os08g42460	26829760	26830525
qST-8.1	Chr8	LOC_Os08g42470	26841064	26843299
qST-8.1	Chr8	LOC_Os08g42480	26852212	26853043
qST-8.1	Chr8	LOC_Os08g42490	26861856	26862848
qST-8.1	Chr8	LOC_Os08g42500	26863390	26865374
qST-8.1	Chr8	LOC_Os08g42510	26865919	26866395
qST-8.1	Chr8	LOC_Os08g42520	26867882	26870053
qST-8.1	Chr8	LOC_Os08g42530	26871277	26879986
qST-8.1	Chr8	LOC_Os08g42540	26882955	26887363
qST-8.1	Chr8	LOC_Os08g42550	26887813	26895503
qST-8.1	Chr8	LOC_Os08g42560	26900336	26904634
qST-8.1	Chr8	LOC_Os08g42570	26904987	26906611
qST-8.1	Chr8	LOC_Os08g42580	26908834	26913629
qST-8.1	Chr8	LOC_Os08g42590	26918194	26921575
qST-8.1	Chr8	LOC_Os08g42600	26922194	26928338
qST-8.1	Chr8	LOC_Os08g42610	26932311	26935259
qST-8.1	Chr8	LOC_Os08g42620	26938776	26942169
qST-8.1	Chr8	LOC_Os08g42630	26945672	26946675
qST-8.1	Chr8	LOC_Os08g42640	26948572	26953515
qST-8.1	Chr8	LOC_Os08g42650	26956544	26962043
qST-8.1	Chr8	LOC_Os08g42660	26962986	26966127
qST-8.1	Chr8	LOC_Os08g42670	26968542	26978241
qST-8.1	Chr8	LOC_Os08g42680	26981014	26982303
qST-8.1	Chr8	LOC_Os08g42690	26982655	26986692
qST-8.1	Chr8	LOC_Os08g42700	26989664	26997651
qST-8.1	Chr8	LOC_Os08g42710	27016962	27027229
qST-8.1	Chr8	LOC_Os08g42720	27027583	27032155
qST-8.1	Chr8	LOC_Os08g42730	27034929	27038859
qST-8.1	Chr8	LOC_Os08g42740	27047369	27055650
qST-8.1	Chr8	LOC_Os08g42750	27054201	27059375
qST-8.1	Chr8	LOC_Os08g42760	27064824	27068182
qST-8.1	Chr8	LOC_Os08g42770	27068715	27069512
qST-8.1	Chr8	LOC_Os08g42780	27069939	27070280
qST-8.1	Chr8	LOC_Os08g42790	27070868	27071377
qST-8.1	Chr8	LOC_Os08g42800	27072335	27072575
qST-8.1	Chr8	LOC_Os08g42810	27075116	27075328
qST-8.1	Chr8	LOC_Os08g42820	27076890	27078231
qST-8.1	Chr8	LOC_Os08g42830	27080685	27084581
qST-8.1	Chr8	LOC_Os08g42840	27086410	27089863
qST-8.1	Chr8	LOC_Os08g42850	27090851	27093355
qST-8.1	Chr8	LOC_Os08g42860	27098781	27101502
qST-8.1	Chr8	LOC_Os08g42870	27103314	27109475
qST-8.1	Chr8	LOC_Os08g42880	27115601	27116131
