# Supplementary material for: Uncovering the Novel QTLs and Candidate Genes of Salt Tolerance in Rice with Linkage Mapping, RTM-GWAS, and RNA-seq
Source: Rice (N Y). 2021 Nov 14;14:93. doi: 10.1186/s12284-021-00535-3 (PMC8590990; doi:10.1186/s12284-021-00535-3)
Supplement: Supplementary file 9 — Additional file 9. Table S8. Candidate genes in our QTLs. [file 12284_2021_535_MOESM9_ESM.xlsx]

## Sheet: geneID (2)
		|log2FC| >1		FDR < 0.01
QTLs	ID	Luohui_9_Sa3d_vs_RPY_geng_Sa3d	Luohui_9_Sa7d_vs_RPY_geng_Sa7d	Luohui_9_Sa3d_vs_RPY_geng_Sa3d	Luohui_9_Sa7d_vs_RPY_geng_Sa7d	Putative Function
qST-3.1	LOC_Os03g29930	0.312801	2.02221	0.648407	2.46421e-07	expressed protein
	LOC_Os03g30050	NA	-6.54734	NA	2.2762e-06	protein kinase family protein, putative, expressed
	LOC_Os03g30060	-2.33	-3.61235	0.00851259	2.74108e-09	expressed protein
	LOC_Os03g30130	0.309858	1.20798	0.252402	7.14315e-14	phospholipase C, putative, expressed
	LOC_Os03g30150	-7.51542	-6.84872	3.14665e-08	6.21994e-07	expressed protein
	LOC_Os03g30160	-4.03396	-4.43185	7.84766e-15	1.68791e-08	OsFBK13 - F-box domain and kelch repeat containing protein, expressed
	LOC_Os03g30240	-7.69883	-7.66819	1.07719e-08	3.2641e-09	expressed protein
	LOC_Os03g30250	-0.846155	-3.44141	2.17767e-14	6.82101e-94	COBRA-like protein precursor, putative, expressed
	LOC_Os03g30290	1.66668	2.77557	8.05808e-23	3.70129e-144	expressed protein
	LOC_Os03g30300	-2.09202	-1.2073	2.58628e-14	1.21079e-31	6-phosphogluconolactonase, putative, expressed
qST-4.1	LOC_Os04g47310	0.467584	1.19611	0.0687467	1.48044e-71	expressed protein
	LOC_Os04g47320	-2.40325	-1.11976	2.02943e-05	0.0302835	uncharacterized mscS family protein, putative, expressed
	LOC_Os04g47360	1.54811	0.899896	6.46914e-25	5.16295e-39	OsPOP9 - Putative Prolyl Oligopeptidase homologue, expressed
	LOC_Os04g47400	-0.138507	-1.38475	0.620585	3.32586e-07	monocopper oxidase, putative, expressed
	LOC_Os04g47620	1.1337	1.23587	1.59148e-05	1.03762e-13	protein kinase APK1B, chloroplast precursor, putative, expressed
	LOC_Os04g47650	0.00875555	1.01369	0.982188	8.06263e-05	expressed protein
	LOC_Os04g47670	1.16734	1.79668	7.63803e-13	1.96751e-25	expressed protein
qST-4.2	LOC_Os04g57430	1.13145	1.21714	0.00377694	2.46237e-11	uncharacterized protein At4g06744 precursor, putative, expressed
	LOC_Os04g57660	-1.17047	-1.67629	3.10595e-07	1.58382e-12	phytosulfokine receptor precursor, putative, expressed
qST-5.1	LOC_Os05g14820	NA	4.52264	NA	5.31188e-36	transmembrane amino acid transporter protein, putative, expressed
	LOC_Os05g14880	-0.423099	-1.60126	0.17395	1.38426e-05	proline-rich family protein, putative, expressed
qST-6.1	LOC_Os06g01250	-1.87466	-3.0484	5.18827e-09	4.09213e-09	cytochrome P450, putative, expressed
qST-6.2	LOC_Os06g37300	-0.119935	2.38096	0.916331	2.73071e-12	cytochrome P450, putative, expressed
qST-8.1	LOC_Os08g42470	-2.37709	NA	0.00342017	NA	BEE 1, putative, expressed
	LOC_Os08g42480	-2.03022	-2.16072	0.0010187	7.38598e-05	expressed protein
	LOC_Os08g42490	NA	2.57778	NA	0.000335397	DC1 domain containing protein, expressed
	LOC_Os08g42550	0.263746	1.38907	0.0263218	3.29044e-94	AP2 domain containing protein, expressed
	LOC_Os08g42590	0.285371	-1.05302	0.205973	2.54855e-25	mtN19, putative, expressed
	LOC_Os08g42630	NA	1.44713	NA	0.0037725	expressed protein
	LOC_Os08g42690	-2.68136	-4.01779	0.000311365	1.12251e-06	ankyrin repeat domain containing protein, expressed
	LOC_Os08g42700	-3.64925	-3.86017	5.13285e-40	1.02647e-34	resistance protein, putative, expressed
	LOC_Os08g42710	NA	-6.80907	NA	5.91846e-07	NB-ARC domain containing protein, expressed
	LOC_Os08g42720	1.3765	2.93734	7.01166e-14	7.69703e-73	solute carrier family 35 member F1, putative, expressed
	LOC_Os08g42800	NA	1.96874	NA	0.000117896	expressed protein
	LOC_Os08g42850	-0.508644	1.07542	0.474753	0.000234403	peptidyl-prolyl cis-trans isomerase, FKBP-type, putative, expressed
