# Supplementary material for: Uncovering the Novel QTLs and Candidate Genes of Salt Tolerance in Rice with Linkage Mapping, RTM-GWAS, and RNA-seq
Source: Rice (N Y). 2021 Nov 14;14:93. doi: 10.1186/s12284-021-00535-3 (PMC8590990; doi:10.1186/s12284-021-00535-3)
Supplement: Supplementary file 10 — Additional file 10. Table S9. Haplotype analysis result of LOC_Os05g14880. [file 12284_2021_535_MOESM10_ESM.csv]

SNP ID	vg0508450581,vg0508450602,vg0508450613,vg0508450628,vg0508450647,vg0508450649,vg0508450930,vg0508450943,vg0508450973,vg0508451008,vg0508451042,vg0508451106,vg0508451107,vg0508451112,vg0508451176,vg0508451242,vg0508451245,vg0508451306,vg0508451339,vg0508451388,vg0508451420,vg0508451534,vg0508451540,vg0508451571,vg0508451604,vg0508451642,vg0508451649,vg0508451770
Haplotype Group	Haplotype	ALL Frequencies	Indica	Aus	Japonica	Intermediate	Cultivar Name
I	TTAAAGGACCGACACTCCGGGAGGAGGC	2305	719	6	1440	140	"B001;B002;B003;B004;B005;B008;B012;B013;B014;B016;B018;B020;B023;B024;B025;B029;B032;B035;B036;B037;B038;B043;B045;B046;B047;B053;B054;B055;B056;B057;B063;B066;B067;B068;B069;B070;B071;B077;B081;B084;B085;B086;B087;B088;B089;B092;B096;B100;B101;B102;B103;B104;B107;B109;B110;B111;B112;B113;B115;B117;B119;B120;B121;B122;B124;B125;B129;B134;B136;B138;B141;B142;B143;B144;B145;B146;B147;B148;B149;B15…
II	TTAAAGGACCGACGCCCCGGTCGGAGGC	1146	1069	53	6	18	"B006;B010;B011;B015;B026;B027;B028;B030;B040;B044;B048;B049;B051;B059;B061;B062;B064;B065;B072;B074;B082;B083;B090;B091;B093;B094;B095;B097;B105;B106;B108;B114;B116;B118;B123;B126;B127;B128;B130;B131;B132;B137;B150;B151;B153;B156;B159;B164;B173;B174;B180;B181;B186;B193;B194;B195;B197;B198;B201;B203;B208;B210;B213;B219;B222;B232;B238;B239;B243;B247;B248;B249;B255;B267;B268;C006;C007;C019;C020;C02…
III	TTAAAGGACCGACGCCCCGGGCGGAGGC	74	66	0	5	3	"B007;CX148;HP179;HP199;HP209;HP210;HP212;HP218;HP221;HP296;HP417;HP520;IRIS_313-10516;IRIS_313-10704;IRIS_313-10742;IRIS_313-10751;IRIS_313-10760;IRIS_313-10768;IRIS_313-10772;IRIS_313-10778;IRIS_313-10779;IRIS_313-10804;IRIS_313-10806;IRIS_313-10813;IRIS_313-10818;IRIS_313-10819;IRIS_313-10821;IRIS_313-10823;IRIS_313-10842;IRIS_313-10912;IRIS_313-10995;IRIS_313-10998;IRIS_313-11012;IRIS_313-110…
IV	TTAAAGAACCGACACCACGGGAGGAGGC	384	381	0	1	2	"B009;B033;B039;B058;B133;B139;B140;B163;B216;B217;B233;B252;B253;B254;B256;B264;C008;C009;C011;C037;C055;C066;C117;C136;C151;C162;C164;C169;CX100;CX12;CX125;CX126;CX134;CX154;CX158;CX177;CX206;CX215;CX218;CX22;CX221;CX257;CX26;CX28;CX288;CX289;CX297;CX298;CX314;CX318;CX347;CX348;CX361;CX366;CX369;CX385;CX386;CX393;CX394;CX408;CX409;CX410;CX411;CX413;CX414;CX416;CX417;CX418;CX419;CX420;CX421;CX42…
V	TTAAAGGATCGACGCCCCGGGCGGAGGC	45	0	0	45	0	"B017;B034;B179;B226;B257;C034;CX109;GP498;GP499;GP567;GP691;GP692;HP100;HP15;HP158;HP171;HP331;HP363;HP370;HP371;HP54;HP55;HP56;HP564;HP59;HP81;HP86;HP88;IRIS_313-10242;IRIS_313-10258;IRIS_313-10563;IRIS_313-11536;IRIS_313-8118;IRIS_313-8128;IRIS_313-8160;IRIS_313-8165;IRIS_313-8171;IRIS_313-8208;IRIS_313-9813;IRIS_313-9839;IRIS_313-9961;IRIS_313-9964;W027;W052;W130"
VI	TTAAAGGACCGACGCCCTGGGCGGAGGC	265	264	0	0	1	"B019;B021;B031;B073;B075;B076;B079;B135;B184;B187;B207;B227;B231;B265;C001;C073;C094;C096;C097;C100;C129;C192;C194;CX186;CX23;CX24;CX267;CX375;CX376;CX54;CX99;GP119;GP3;GP41;GP49;GP50;GP51;GP52;GP56;GP65;GP79;GP95;HP119;HP177;HP181;HP182;HP183;HP184;HP201;HP207;HP208;HP213;HP214;HP215;HP220;HP239;HP287;HP297;HP306;HP312;HP340;HP346;HP431;HP451;HP457;HP476;HP481;HP494;HP503;HP521;HP555;HP593;IRIS…
VII	TTAATTGACCGANGCCCCAGGCGGAGGC	315	127	178	4	6	"B052;B185;C013;C015;CX103;CX153;CX155;CX157;CX227;CX236;CX368;CX98;GP1;GP104;GP110;GP124;GP36;GP37;GP38;GP47;GP512;GP524;GP530;GP531;GP533;GP538;GP542;GP576;GP61;GP62;GP63;GP75;GP8;GP89;IRIS_313-10020;IRIS_313-10030;IRIS_313-10050;IRIS_313-10102;IRIS_313-10158;IRIS_313-10318;IRIS_313-10349;IRIS_313-10352;IRIS_313-10366;IRIS_313-10476;IRIS_313-10520;IRIS_313-10523;IRIS_313-10534;IRIS_313-10542;IR…
VIII	TTAAAGGACTGACACCCCGGGCGGAGGC	42	39	0	0	3	"B202;C115;CX219;CX222;CX254;CX4;CX447;CX473;CX480;CX554;CX559;GP631;GP66;IRIS_313-10340;IRIS_313-10348;IRIS_313-10385;IRIS_313-10539;IRIS_313-10640;IRIS_313-10756;IRIS_313-11138;IRIS_313-11205;IRIS_313-11208;IRIS_313-11219;IRIS_313-11223;IRIS_313-11224;IRIS_313-11227;IRIS_313-11230;IRIS_313-11354;IRIS_313-11369;IRIS_313-11418;IRIS_313-11622;IRIS_313-11723;IRIS_313-11747;IRIS_313-11865;IRIS_313-1…
IX	TTAAAGGCCCAACGACCCGGGCGAAGGC	18	18	0	0	0	"B246;GP628;HP604;IRIS_313-10654;IRIS_313-10655;IRIS_313-10921;IRIS_313-10928;IRIS_313-11071;IRIS_313-11080;IRIS_313-11085;IRIS_313-11091;IRIS_313-11677;IRIS_313-11716;IRIS_313-11899;IRIS_313-12146;IRIS_313-12222;IRIS_313-12249;IRIS_313-9182"
X	TTAAAGGACCGACGCCCCGAGCGGAGGC	33	14	17	0	2	"CX63;GP539;GP540;IRIS_313-10026;IRIS_313-10114;IRIS_313-10735;IRIS_313-10929;IRIS_313-10980;IRIS_313-10984;IRIS_313-11028;IRIS_313-11036;IRIS_313-11232;IRIS_313-11374;IRIS_313-11413;IRIS_313-11809;IRIS_313-11888;IRIS_313-11964;IRIS_313-12118;IRIS_313-15908;IRIS_313-7720;IRIS_313-7728;IRIS_313-8655;IRIS_313-9695;IRIS_313-9732;IRIS_313-9783;W015;W025;W103;W107;W136;W214;W215;W280"
XI	TTAAAGAACCGACACCCCGGGAGGAGGC	19	19	0	0	0	"IRIS_313-10016;IRIS_313-10697;IRIS_313-10782;IRIS_313-10822;IRIS_313-11108;IRIS_313-11160;IRIS_313-11178;IRIS_313-11179;IRIS_313-11181;IRIS_313-11252;IRIS_313-11318;IRIS_313-11398;IRIS_313-11850;IRIS_313-11912;IRIS_313-8699;IRIS_313-9097;IRIS_313-9208;IRIS_313-9342;IRIS_313-9687"
XII	TTAATTGACCGGGGCCCCAGGCGGAGGC	11	2	9	0	0	"IRIS_313-10873;IRIS_313-10963;IRIS_313-10979;IRIS_313-10987;IRIS_313-11060;IRIS_313-11065;IRIS_313-11595;IRIS_313-8306;IRIS_313-8771;IRIS_313-9388;W108"
