# Supplementary material for: Uncovering the Novel QTLs and Candidate Genes of Salt Tolerance in Rice with Linkage Mapping, RTM-GWAS, and RNA-seq
Source: Rice (N Y). 2021 Nov 14;14:93. doi: 10.1186/s12284-021-00535-3 (PMC8590990; doi:10.1186/s12284-021-00535-3)
Supplement: Supplementary file 11 — Additional file 11. Table S10. Haplotype analysis result of LOC_Os06g01250. [file 12284_2021_535_MOESM11_ESM.csv]

SNP ID	vg0600165423,vg0600165404,vg0600165343,vg0600165277,vg0600165060,vg0600164964,vg0600164713,vg0600164502,vg0600164495,vg0600164326,vg0600164253,vg0600164156,vg0600164102,vg0600164070,vg0600164027,vg0600163818,vg0600163782,vg0600163729,vg0600163473,vg0600163410,vg0600163343,vg0600163282,vg0600163214,vg0600163209
Haplotype Group	Haplotype	ALL Frequencies	Indica	Aus	Japonica	Intermediate	Cultivar Name
I	GTTATCAACANGAAGGAGCGGCAA	1561	133	1	1371	56	"B001;B002;B003;B004;B005;B008;B014;B016;B017;B018;B019;B023;B027;B034;B036;B037;B038;B043;B045;B047;B053;B054;B055;B056;B057;B066;B068;B069;B070;B077;B100;B101;B102;B103;B109;B110;B111;B117;B122;B124;B134;B136;B143;B144;B148;B152;B154;B158;B160;B161;B166;B167;B168;B169;B170;B171;B174;B178;B179;B182;B188;B189;B190;B191;B196;B199;B204;B205;B215;B218;B225;B226;B228;B230;B236;B240;B241;B245;B250;B25…
II	GTCATCGACAAGGCGGGGCGGGAA	2114	1782	195	38	99	"B006;B009;B010;B015;B024;B025;B028;B029;B032;B033;B035;B039;B040;B044;B048;B052;B058;B059;B060;B061;B062;B063;B064;B065;B067;B073;B074;B079;B081;B083;B084;B085;B086;B087;B088;B089;B090;B092;B093;B094;B095;B096;B097;B104;B105;B106;B107;B112;B113;B114;B115;B116;B119;B120;B121;B123;B125;B126;B127;B128;B129;B130;B131;B132;B137;B139;B140;B141;B142;B145;B146;B147;B149;B150;B151;B153;B155;B156;B157;B15…
III	GTCATCGACNAGGCGGGACGGGAA	686	615	59	4	8	"B007;B013;B030;B051;B075;B076;B082;B091;B108;B118;B133;B135;B138;B164;B173;B180;B192;B201;B203;B207;B214;B238;B242;B243;B253;B254;B265;C001;C015;C038;C041;C050;C053;C061;C069;C097;C102;C105;C110;C117;C129;C147;C184;C192;C201;CX102;CX107;CX120;CX130;CX145;CX152;CX157;CX182;CX185;CX190;CX197;CX199;CX20;CX200;CX207;CX21;CX215;CX216;CX23;CX247;CX249;CX25;CX250;CX288;CX290;CX291;CX295;CX300;CX302;CX3…
IV	GACATCGACNNGGCAGGGCGGCTA	152	146	0	1	5	"B011;B026;B176;B200;B233;C006;C007;C169;CX124;CX160;CX168;CX189;CX202;CX206;CX230;CX234;CX24;CX26;CX263;CX265;CX267;CX268;CX276;CX292;CX293;CX294;CX31;CX340;CX358;CX363;CX37;CX377;CX379;CX381;CX385;CX399;CX403;CX433;CX437;CX440;CX46;CX464;CX475;CX477;CX480;CX482;CX548;CX561;CX579;CX79;CX80;CX89;CX98;GP1;GP10;GP11;GP115;GP118;GP132;GP138;GP142;GP15;GP17;GP18;GP22;GP29;GP31;GP33;GP37;GP4;GP593;GP6…
V	GTCATCGACAAGGCGGGGAGGGAA	35	34	0	1	0	"B021;CX176;CX27;CX281;CX348;CX349;CX360;CX393;CX394;CX43;CX507;CX512;CX70;GP35;GP44;GP526;HP143;HP152;HP318;HP452;IRIS_313-10554;IRIS_313-10748;IRIS_313-11235;IRIS_313-11694;IRIS_313-11856;IRIS_313-11876;IRIS_313-12078;IRIS_313-8743;IRIS_313-9429;W114;W124;W132;W178;W188;W221"
VI	GTTATCAACNNGAAGGAGCGTCAA	19	0	0	19	0	"B071;B212;B223;C079;C083;CX1;CX16;CX47;CX497;CX547;HP256;IRIS_313-10559;IRIS_313-10583;IRIS_313-11578;IRIS_313-11582;IRIS_313-11584;IRIS_313-11803;IRIS_313-8387;W038"
VII	GTCACCGACNNAGCGGAGCGGCAG	26	2	0	23	1	"B252;GP629;IRIS_313-10722;IRIS_313-10745;IRIS_313-10758;IRIS_313-10759;IRIS_313-10952;IRIS_313-10957;IRIS_313-10960;IRIS_313-11012;IRIS_313-11313;IRIS_313-11329;IRIS_313-11495;IRIS_313-11611;IRIS_313-11832;IRIS_313-12006;IRIS_313-12045;IRIS_313-12241;IRIS_313-12271;IRIS_313-8781;IRIS_313-8884;IRIS_313-9239;IRIS_313-9558;IRIS_313-9949;W113;W275"
VIII	GTCATCGACNAGGCGGGACAGGAA	11	11	0	0	0	"IRIS_313-10901;IRIS_313-10908;IRIS_313-10909;IRIS_313-10911;IRIS_313-10970;IRIS_313-11118;IRIS_313-11119;IRIS_313-12037;IRIS_313-12040;IRIS_313-12043;IRIS_313-12102"
