# Supplementary material for: Uncovering the Novel QTLs and Candidate Genes of Salt Tolerance in Rice with Linkage Mapping, RTM-GWAS, and RNA-seq
Source: Rice (N Y). 2021 Nov 14;14:93. doi: 10.1186/s12284-021-00535-3 (PMC8590990; doi:10.1186/s12284-021-00535-3)
Supplement: Supplementary file 12 — Additional file 12. Table S11. haplotype analysis result of LOC_Os06g37300. [file 12284_2021_535_MOESM12_ESM.csv]

SNP ID	vg0622020887,vg0622020900,vg0622020913,vg0622020919,vg0622020926,vg0622020945,vg0622020952,vg0622020981,vg0622021199,vg0622021346,vg0622021386,vg0622021387,vg0622021388,vg0622021408,vg0622021463,vg0622021554,vg0622021617,vg0622022231,vg0622022290,vg0622022970,vg0622023004,vg0622024490,vg0622024499,vg0622024549,vg0622027997,vg0622028014,vg0622028099,vg0622028134,vg0622028145
Haplotype Group	Haplotype	ALL Frequencies	Indica	Aus	Japonica	Intermediate	Cultivar Name
I	ATGCGACCCCCTCTTGTTTCTCGCGGTAA	252	9	0	235	8	"B001;B002;B004;B005;B023;B043;B046;B077;B122;B143;B154;B160;B168;B169;B171;B183;B199;B212;B218;B228;B235;B236;B269;C008;C028;C051;C056;C064;C083;C116;C119;C120;C134;C149;C152;C172;C181;C188;C195;CX138;CX16;CX163;CX164;CX165;CX166;CX172;CX173;CX179;CX181;CX187;CX195;CX201;CX210;CX212;CX223;CX224;CX259;CX260;CX261;CX277;CX286;CX287;CX29;CX298;CX315;CX316;CX317;CX329;CX330;CX331;CX345;CX391;CX427;C…
II	ACACGGTCCCCTCTTGTTCCTCGCGGTAA	467	30	5	419	13	"B003;B018;B036;B037;B045;B053;B054;B069;B070;B102;B134;B161;B166;B167;B176;B182;B191;B193;B196;B205;B223;B230;B241;B266;C003;C004;C005;C010;C016;C017;C023;C035;C057;C074;C084;C111;C123;C137;C177;C179;C185;C186;C189;CX1;CX11;CX120;CX142;CX151;CX174;CX175;CX185;CX214;CX232;CX236;CX262;CX282;CX284;CX285;CX304;CX32;CX354;CX370;CX430;CX444;CX518;CX521;CX522;CX527;CX531;CX56;CX77;CX8;GP117;GP498;GP5;G…
III	ATGCGACCCCCTCTTGTTTCTCGCGGTTA	2573	1915	0	618	40	"B006;B008;B009;B010;B011;B012;B013;B014;B015;B019;B020;B021;B024;B026;B027;B028;B029;B030;B032;B033;B035;B038;B039;B040;B047;B048;B051;B052;B055;B056;B057;B058;B059;B060;B061;B062;B063;B064;B065;B066;B067;B068;B071;B072;B073;B074;B075;B076;B079;B081;B083;B084;B085;B086;B087;B088;B091;B092;B093;B096;B097;B100;B101;B103;B104;B108;B110;B111;B112;B113;B114;B115;B116;B117;B118;B119;B121;B124;B125;B12…
IV	ATGCGGTCCCCTCTTGTTTCTCGCGGGAC	143	143	0	0	0	"B007;B044;B082;B095;B105;B135;B207;B238;B246;C053;C102;C107;C129;C142;CX154;CX196;CX436;CX54;CX87;GP83;HP182;HP290;HP305;HP328;HP343;HP346;HP347;HP349;HP357;HP412;HP431;HP457;HP494;HP555;HP593;HP604;HP611;HP612;HP71;IRIS_313-10134;IRIS_313-10147;IRIS_313-10151;IRIS_313-10177;IRIS_313-10226;IRIS_313-10477;IRIS_313-10509;IRIS_313-10511;IRIS_313-10554;IRIS_313-10555;IRIS_313-10556;IRIS_313-10681;IR…
V	ATGCGGTCCCCTCTTGTTCCTCGGGGTAA	91	0	0	91	0	"B016;B017;B109;B179;B204;B226;B257;B258;C032;C034;C101;C138;C171;CX306;CX383;CX384;GP499;GP510;GP566;GP567;GP569;GP670;GP691;GP692;HP100;HP115;HP122;HP131;HP133;HP140;HP15;HP163;HP166;HP170;HP171;HP309;HP314;HP363;HP375;HP376;HP384;HP402;HP421;HP426;HP436;HP45;HP466;HP512;HP54;HP55;HP56;HP564;HP60;HP64;HP82;HP87;HP91;HP93;IRIS_313-10062;IRIS_313-10242;IRIS_313-10558;IRIS_313-10563;IRIS_313-10617…
VI	TTGTAGTCCCCTCTTGCATTCCGCGGGAC	963	555	253	107	48	"B025;B049;B089;B106;B107;B120;B123;B144;B157;B164;B165;B177;B189;B216;B227;B229;B243;B256;B265;C002;C013;C015;C029;C030;C031;C041;C065;C078;C086;C094;C127;C131;C140;C147;C162;C192;C198;C201;CX100;CX103;CX110;CX112;CX113;CX122;CX126;CX128;CX129;CX134;CX145;CX155;CX157;CX169;CX177;CX189;CX190;CX194;CX199;CX200;CX207;CX216;CX227;CX228;CX249;CX250;CX263;CX265;CX276;CX288;CX290;CX291;CX295;CX297;CX30…
VII	ATGCGATCCCCTCTTGTTTCTCGCGGGAC	91	21	4	4	62	"CX104;CX143;CX149;CX46;CX59;CX72;GP681;HP223;IRIS_313-10020;IRIS_313-10032;IRIS_313-10521;IRIS_313-10526;IRIS_313-10537;IRIS_313-10609;IRIS_313-10650;IRIS_313-10687;IRIS_313-10700;IRIS_313-10732;IRIS_313-10851;IRIS_313-10868;IRIS_313-10933;IRIS_313-11021;IRIS_313-11022;IRIS_313-11023;IRIS_313-11030;IRIS_313-11032;IRIS_313-11120;IRIS_313-11191;IRIS_313-11217;IRIS_313-11218;IRIS_313-11242;IRIS_313…
VIII	ATGCGACCCCCTCTTATTTCTCGCGGTTA	12	0	0	12	0	"CX248;CX266;IRIS_313-10827;IRIS_313-10830;IRIS_313-10991;IRIS_313-11465;IRIS_313-11929;IRIS_313-7876;IRIS_313-7907;IRIS_313-7909;IRIS_313-8003;W110"
IX	ATGCGATCTCCTCTTGTTCCTCGCAATAA	14	6	0	6	2	"CX99;GP82;HP391;IRIS_313-10025;IRIS_313-10234;IRIS_313-10295;IRIS_313-11411;IRIS_313-11978;IRIS_313-7933;IRIS_313-8559;IRIS_313-9506;W047;W068;W097"
X	ATGCGGTCCAAATCCGCTTCTTGCGGGAC	11	11	0	0	0	"HP456;IRIS_313-10103;IRIS_313-10810;IRIS_313-10819;IRIS_313-10821;IRIS_313-10995;IRIS_313-11000;IRIS_313-11010;IRIS_313-11857;IRIS_313-8744;IRIS_313-8812"
XI	ATGCGACTCCCTCTTGTTTCTCGCGGTTA	17	17	0	0	0	"IRIS_313-10077;IRIS_313-10885;IRIS_313-10989;IRIS_313-11167;IRIS_313-11203;IRIS_313-11207;IRIS_313-11284;IRIS_313-11358;IRIS_313-11448;IRIS_313-11599;IRIS_313-11647;IRIS_313-11828;IRIS_313-8683;IRIS_313-8703;IRIS_313-9049;IRIS_313-9433;IRIS_313-9606"
